# Supplementary material for: Valuing Citizen Access to Digital Health Services: Applied Value-Based Outcomes in the Canadian Context and Tools for Modernizing Health Systems
Source: J Med Internet Res. 2019 Jun 6;21(6):e12277. doi: 10.2196/12277 (PMC6592482; doi:10.2196/12277)
Supplement: Multimedia Appendix 1 [file jmir_v21i6e12277_app1.xlsx]

## Sheet: Data valuation
Multiplier type	Category	Data Description	Year	Data	Source
Population estimates	Canada	Canadian population, first quarter, 2017	2017	36591241	Statistics Canada. (2017). Canada's population estimates, first quarter 2017. Accessed online: http://www.statcan.gc.ca/daily-quotidien/170615/dq170615c-eng.htm?HPA=1&indid=4098-1&indgeo=0
Population estimates	Ontario	Ontario population, first quarter, 2017	2017	14084797	Statistics Canada. (2017). Canada's population estimates, first quarter 2017. Accessed online: http://www.statcan.gc.ca/daily-quotidien/170615/dq170615c-eng.htm?HPA=1&indid=4098-1&indgeo=0
Population estimates	British Columbia	British Columbia population, first quarter, 2017	2017	4783461	Statistics Canada. (2017). Canada's population estimates, first quarter 2017. Accessed online: http://www.statcan.gc.ca/daily-quotidien/170615/dq170615c-eng.htm?HPA=1&indid=4098-1&indgeo=0
Population estimates	Quebec	Quebec population, first quarter, 2017	2017	8351714	Statistics Canada. (2017). Canada's population estimates, first quarter 2017. Accessed online: http://www.statcan.gc.ca/daily-quotidien/170615/dq170615c-eng.htm?HPA=1&indid=4098-1&indgeo=0
Population estimates	Nova Scotia	Nova Scotia population, first quarter, 2017	2017	950990	Statistics Canada. (2017). Canada's population estimates, first quarter 2017. Accessed online: http://www.statcan.gc.ca/daily-quotidien/170615/dq170615c-eng.htm?HPA=1&indid=4098-1&indgeo=0
Population estimates	Saskatchewan	Saskatchewan population, first quarter, 2017	2017	1156342	Statistics Canada. (2017). Canada's population estimates, first quarter 2017. Accessed online: http://www.statcan.gc.ca/daily-quotidien/170615/dq170615c-eng.htm?HPA=1&indid=4098-1&indgeo=0
Population estimates	Canada	Any selected disorder (mental or substance), life	2012	9124009	Statistics Canada. (2012). Table 105-1101: Mental Health Profile, Canadian Community Health Survey - Mental Health (CCHS), by age group and sex, Canada and provinces. Accessed online: http://www5.statcan.gc.ca/cansim/a26?lang=eng&id=1051101
Population estimates	Ontario	Any selected disorder (mental or substance), life	2012	3204029	Statistics Canada. (2012). Table 105-1101: Mental Health Profile, Canadian Community Health Survey - Mental Health (CCHS), by age group and sex, Canada and provinces. Accessed online: http://www5.statcan.gc.ca/cansim/a26?lang=eng&id=1051101
Population estimates	British Columbia	Any selected disorder (mental or substance), life	2012	1331242	Statistics Canada. (2012). Table 105-1101: Mental Health Profile, Canadian Community Health Survey - Mental Health (CCHS), by age group and sex, Canada and provinces. Accessed online: http://www5.statcan.gc.ca/cansim/a26?lang=eng&id=1051101
Population estimates	Canada	% of Canadians with regular primary care physician	2011	0.82	Health Council of Canada. (2011). Accessed online: https://publications.gc.ca/collections/collection_2011/ccs-hcc/H173-1-5-2011-eng.pdf
Population estimates	Canada	% of Canadians who say they have a regular source of care	2009	0.91	Canadian Institute for Health Information. (2009). Experiences with Primary Care in Canada. Ottawa.
Population estimates	Canada	Canada, average household size	2016	2.4	Statistics Canada. (2016). Census Profile, 2016 Census. Accessed online: http://www12.statcan.gc.ca/census-recensement/2016/dp-pd/prof/details/Page.cfm?Lang=E&Geo1=PR&Code1=35&Geo2=&Code2=&Data=Count&SearchText=Ontario&SearchType=Begins&SearchPR=01&B1=All&GeoLevel=PR&GeoCode=35
Population estimates	Ontario	Ontario, average household size	2016	2.6	Statistics Canada. (2016). Census Profile, 2016 Census. Accessed online: http://www12.statcan.gc.ca/census-recensement/2016/dp-pd/prof/details/Page.cfm?Lang=E&Geo1=PR&Code1=35&Geo2=&Code2=&Data=Count&SearchText=Ontario&SearchType=Begins&SearchPR=01&B1=All&GeoLevel=PR&GeoCode=35
Population estimates	British Columbia	British Columbia, average household size	2016	2.4	Statistics Canada. (2016). Census Profile, 2016 Census. Accessed online: http://www12.statcan.gc.ca/census-recensement/2016/dp-pd/prof/details/Page.cfm?Lang=E&Geo1=PR&Code1=35&Geo2=&Code2=&Data=Count&SearchText=Ontario&SearchType=Begins&SearchPR=01&B1=All&GeoLevel=PR&GeoCode=35
Population estimates	Canada	Estimating the value of non-work time	n.d.	8.15385	Transportation Benefit-Cost Analysis. (n.d.). Travel Time. Accessed online: http://bca.transportationeconomics.org/benefits/travel-time
Population estimates	Canada	Median Canadian income	2015	33920	Statistics Canada. (2015). Individuals by total income level, by province and territory (Canada). Accessed online: http://www.statcan.gc.ca/tables-tableaux/sum-som/l01/cst01/famil105a-eng.htm
Population estimates	Canada	Median Canadian hourly income (Median income/52 weeks/40 hour weeks)	2015	16.3077	Statistics Canada. (2015). Individuals by total income level, by province and territory (Canada). Accessed online: http://www.statcan.gc.ca/tables-tableaux/sum-som/l01/cst01/famil105a-eng.htm
Solution estimates	e-view	Solution use - access records electronically (Can: 0.1 * Have: 0.69)	2016	0.069	Canada Health Infoway. (2016). 2016 General public Survey of Canadians: CHS Short Form.
Solution estimates	e-view	Solution use - viewed vaccine/immunization list	2017	0.06	Canada Health Infoway. (2017). 'What Canadians Think': Canadians' perspectives on privacy of personal ehatlh information in the context of digital health. Final Report.
Solution estimates	e-view	Solution use - accessed medical records online	2017	0.08	Canada Health Infoway. (2017). 'What Canadians Think': Canadians' perspectives on privacy of personal ehatlh information in the context of digital health. Final Report.
Solution estimates	e-view	Solution use - viewed online prescription list	2017	0.15	Canada Health Infoway. (2017). 'What Canadians Think': Canadians' perspectives on privacy of personal ehatlh information in the context of digital health. Final Report.
Solution estimates	e-view	Did you avoid an in-person visit because the medical records could be accessed electronically?	2016	0.339	HQIC. (2016). miDASH, Consumer Health Solution, Canada Health Infoway Benefits Evaluation.
Solution estimates	e-view	Avoided an in-person visit	2016	0.133	Warnar, K. & McConnachie, S. (2016). My health linked: Project Review and Benefits Evaluation Final Report.
Solution estimates	e-view	Saved cost (travel time) as a result of an avoided visit	2016	0.977	HQIC. (2016). miDASH, Consumer Health Solution, Canada Health Infoway Benefits Evaluation.
Solution estimates	e-view	Saved cost (travel cost) as a result of an avoided visit	2016	0.791	HQIC. (2016). miDASH, Consumer Health Solution, Canada Health Infoway Benefits Evaluation.
Solution estimates	e-view	Saved cost (caregiving cost) as a result of an avoided visit	2016	0.186	HQIC. (2016). miDASH, Consumer Health Solution, Canada Health Infoway Benefits Evaluation.
Solution estimates	e-view	Saved cost (time off work) as a result of an avoided visit	2016	0.605	HQIC. (2016). miDASH, Consumer Health Solution, Canada Health Infoway Benefits Evaluation.
Solution estimates	e-view	Saved cost (time arranging caregiving) as a result of an avoided visit	2016	0.372	HQIC. (2016). miDASH, Consumer Health Solution, Canada Health Infoway Benefits Evaluation.
Solution estimates	e-view	Saved cost (travel cost) as a result of an avoided visit	2016	0.66	Warnar, K. & McConnachie, S. (2016). My health linked: Project Review and Benefits Evaluation Final Report.
Solution estimates	e-view	Saved cost (caregiving cost) as a result of an avoided visit	2016	0.045	Warnar, K. & McConnachie, S. (2016). My health linked: Project Review and Benefits Evaluation Final Report.
Solution estimates	e-view	Saved cost (travel time) as a result of an avoided visit	2016	0.93	Warnar, K. & McConnachie, S. (2016). My health linked: Project Review and Benefits Evaluation Final Report.
Solution estimates	e-view	Mean travel time saved (hours)	2016	1.5	Ontario Shores. (2016). Ontario Shores' HealthCheck Patient Portal: Ontario Shores Centre for Mental Health Sciences Benefits Evaluation Report.
Solution estimates	e-view	Mean travel cost saved	2016	15	Ontario Shores. (2016). Ontario Shores' HealthCheck Patient Portal: Ontario Shores Centre for Mental Health Sciences Benefits Evaluation Report.
Solution estimates	e-view	Mean travel cost saved	2016	15.23	HQIC. (2016). miDASH, Consumer Health Solution, Canada Health Infoway Benefits Evaluation.
Solution estimates	e-view	Mean caregiving cost saved	2016	30	HQIC. (2016). miDASH, Consumer Health Solution, Canada Health Infoway Benefits Evaluation.
Solution estimates	e-view	Mean travel time saved (hours)	2016	3.25	HQIC. (2016). miDASH, Consumer Health Solution, Canada Health Infoway Benefits Evaluation.
Solution estimates	e-view	Mean time off work saved (hours)	2016	8	HQIC. (2016). miDASH, Consumer Health Solution, Canada Health Infoway Benefits Evaluation.
Solution estimates	e-view	Mean time arranging caregiving saved (hours)	2016	1.64	HQIC. (2016). miDASH, Consumer Health Solution, Canada Health Infoway Benefits Evaluation.
Solution estimates	e-view	In the past year, had a lab test	2017	0.74	Canada Health Infoway. (2017). 'What Canadians Think': Canadians' perspectives on privacy of personal ehatlh information in the context of digital health. Final Report.
Solution estimates	e-visit	Solution use - consult/communicate online (Can: 0.2 * Have: 0.57)	2016	0.114	Canada Health Infoway. (2016). 2016 General public Survey of Canadians: CHS Short Form.
Solution estimates	e-visit	Solution use - consult online	2017	0.08	Canada Health Infoway. (2017). 'What Canadians Think': Canadians' perspectives on privacy of personal ehatlh information in the context of digital health. Final Report.
Solution estimates	e-visit	Avoided an in-person visit	2016	0.57	Canada Health Infoway. (2016). 2016 General public Survey of Canadians: CHS Short Form.
Solution estimates	e-visit	Saved travel cost	2016	0.8	Canada Health Infoway. (2016). 2016 General public Survey of Canadians: CHS Short Form.
Solution estimates	e-visit	Saved caregiving cost	2016	0.39	Canada Health Infoway. (2016). 2016 General public Survey of Canadians: CHS Short Form.
Solution estimates	e-visit	Saved travel time	2016	0.98	Canada Health Infoway. (2016). 2016 General public Survey of Canadians: CHS Short Form.
Solution estimates	e-visit	Travel cost saved	2016	19	Canada Health Infoway. (2016). 2016 General public Survey of Canadians: CHS Short Form.
Solution estimates	e-visit	Caregiving cost saved	2016	33	Canada Health Infoway. (2016). 2016 General public Survey of Canadians: CHS Short Form.
Solution estimates	e-visit	Travel time saved (hours)	2016	1	Ontario Shores. (2016). Ontario Shores' HealthCheck Patient Portal: Ontario Shores Centre for Mental Health Sciences Benefits Evaluation Report.
Solution estimates	e-visit	Travel cost saved	2016	15	Ontario Shores. (2016). Ontario Shores' HealthCheck Patient Portal: Ontario Shores Centre for Mental Health Sciences Benefits Evaluation Report.
Solution estimates	e-visit	In the past year, visited your regular doctor or place of care	2017	0.86	Canada Health Infoway. (2017). 'What Canadians Think': Canadians' perspectives on privacy of personal ehatlh information in the context of digital health. Final Report.
Solution estimates	visit virtually	Solution use - visit virtually (Can: 0.1 * Have: 0.54)	2016	0.054	Canada Health Infoway. (2016). 2016 General public Survey of Canadians: CHS Short Form.
Solution estimates	visit virtually	Solution use - visit virtually	2017	0.04	Canada Health Infoway. (2017). 'What Canadians Think': Canadians' perspectives on privacy of personal ehatlh information in the context of digital health. Final Report.
Solution estimates	visit virtually	Avoided an in-person visit	2016	0.57	Canada Health Infoway. (2016). 2016 General public Survey of Canadians: CHS Short Form.
Solution estimates	visit virtually	Saved travel time	2016	0.98	Canada Health Infoway. (2016). Virtual Visits in British Columbia: 2015 Patient Survey and Physician Interview Study.
Solution estimates	visit virtually	Saved time off work	2016	0.87	Canada Health Infoway. (2016). Virtual Visits in British Columbia: 2015 Patient Survey and Physician Interview Study.
Solution estimates	visit virtually	Saved caregiving cost	2016	0.39	Canada Health Infoway. (2016). Virtual Visits in British Columbia: 2015 Patient Survey and Physician Interview Study.
Solution estimates	visit virtually	Value of travel time saved	2016	19	Canada Health Infoway. (2016). Virtual Visits in British Columbia: 2015 Patient Survey and Physician Interview Study.
Solution estimates	visit virtually	Time off work saved (hours)	2016	1.5	Canada Health Infoway. (2016). Virtual Visits in British Columbia: 2015 Patient Survey and Physician Interview Study.
Solution estimates	visit virtually	Caregiving cost saved	2016	33	Canada Health Infoway. (2016). Virtual Visits in British Columbia: 2015 Patient Survey and Physician Interview Study.
Solution estimates	visit virtually	In the past year, visited your regular doctor or place of care	2017	0.86	Canada Health Infoway. (2017). 'What Canadians Think': Canadians' perspectives on privacy of personal ehatlh information in the context of digital health. Final Report.
Solution estimates	e-rx	Solution use - send a request electronically for an Rx renewal (Can: 0.2 * Have: 0.53)	2016	0.106	Canada Health Infoway. (2016). 2016 General public Survey of Canadians: CHS Short Form.
Solution estimates	e-rx	Solution use - request that your doctor send a prescription renewal electronically (Can: 04 * Have: 0.64)	2016	0.256	Canada Health Infoway. (2016). 2016 General public Survey of Canadians: CHS Short Form.
Solution estimates	e-rx	Solution use - request that your doctor send a prescription renewal electronically	2017	0.28	Canada Health Infoway. (2017). 'What Canadians Think': Canadians' perspectives on privacy of personal ehatlh information in the context of digital health. Final Report.
Solution estimates	e-rx	Solution use - use an online tool to request a prescription renewal	2017	0.12	Canada Health Infoway. (2017). 'What Canadians Think': Canadians' perspectives on privacy of personal ehatlh information in the context of digital health. Final Report.
Solution estimates	e-rx	Avoided an in-person visit	2016	0.6129	HQIC. (2016). miDASH, Consumer Health Solution, Canada Health Infoway Benefits Evaluation.
Solution estimates	e-rx	Saved travel time	2016	0.947	HQIC. (2016). miDASH, Consumer Health Solution, Canada Health Infoway Benefits Evaluation.
Solution estimates	e-rx	Saved travel cost	2016	1	HQIC. (2016). miDASH, Consumer Health Solution, Canada Health Infoway Benefits Evaluation.
Solution estimates	e-rx	Saved caregiving cost	2016	0.211	HQIC. (2016). miDASH, Consumer Health Solution, Canada Health Infoway Benefits Evaluation.
Solution estimates	e-rx	Saved time off work	2016	0.632	HQIC. (2016). miDASH, Consumer Health Solution, Canada Health Infoway Benefits Evaluation.
Solution estimates	e-rx	Saved time arranging caregiving	2016	0.211	HQIC. (2016). miDASH, Consumer Health Solution, Canada Health Infoway Benefits Evaluation.
Solution estimates	e-rx	Mean travel time saved (hours)	2016	1	Ontario Shores. (2016). Ontario Shores' HealthCheck Patient Portal: Ontario Shores Centre for Mental Health Sciences Benefits Evaluation Report.
Solution estimates	e-rx	Mean travel cost saved	2016	15	Ontario Shores. (2016). Ontario Shores' HealthCheck Patient Portal: Ontario Shores Centre for Mental Health Sciences Benefits Evaluation Report.
Solution estimates	e-rx	Mean travel cost saved	2016	8.18	HQIC. (2016). miDASH, Consumer Health Solution, Canada Health Infoway Benefits Evaluation.
Solution estimates	e-rx	Mean caregiving cost saved	2016	11	HQIC. (2016). miDASH, Consumer Health Solution, Canada Health Infoway Benefits Evaluation.
Solution estimates	e-rx	Mean travel time saved (hours)	2016	1.07	HQIC. (2016). miDASH, Consumer Health Solution, Canada Health Infoway Benefits Evaluation.
Solution estimates	e-rx	Mean time off work saved (hours)	2016	8	HQIC. (2016). miDASH, Consumer Health Solution, Canada Health Infoway Benefits Evaluation.
Solution estimates	e-rx	Mean time saved arranging caregiving (hours)	2016	3	HQIC. (2016). miDASH, Consumer Health Solution, Canada Health Infoway Benefits Evaluation.
