# Supplementary material for: Valuing Citizen Access to Digital Health Services: Applied Value-Based Outcomes in the Canadian Context and Tools for Modernizing Health Systems
Source: J Med Internet Res. 2019 Jun 6;21(6):e12277. doi: 10.2196/12277 (PMC6592482; doi:10.2196/12277)
Supplement: Multimedia Appendix 2 [file jmir_v21i6e12277_app2.xlsx]

## Sheet: Sheet1
e-Service	Data Description	Year	Data	Source
e-view	Cost per consult - GP ON	2014-15	39.4	CIHI 2014-2015 National Phys Database B.1; B.3
e-view	Cost per consult - Specialist ON	2014-15	81.58	CIHI 2014-2015 National Phys Database B.1; B.3
e-view	Number of consults - GP ON	2014-15	40668490	CIHI 2014-2015 National Phys Database B.1; B.3
e-view	Number of consults - Specialist ON	2014-15	19495963	CIHI 2014-2015 National Phys Database B.1; B.3
e-view	Cost per consult - GP NS	2014-15	37.46	CIHI 2014-2015 National Phys Database B.1; B.3
e-view	Cost per consult - Specialist NS	2014-15	87.17	CIHI 2014-2015 National Phys Database B.1; B.3
e-view	Number of consults - GP NS	2014-15	3380600	CIHI 2014-2015 National Phys Database B.1; B.3
e-view	Number of consults - Specialist NS	2014-15	339264	CIHI 2014-2015 National Phys Database B.1; B.3
e-view	Number of consult - GP SK	2014-15	3863022	CIHI 2014-2015 National Phys Database B.1; B.3
e-view	Cost of consult - GP SK	2014-15	41.63
e-view	Number of consults - Specialist SK	2014-15	819568	CIHI 2014-2015 National Phys Database B.1; B.3
e-view	Cost of consult - GP SK	2014-15	88.58
e-view	Number of consult - GP BC	2014-15	20813769	CIHI 2014-2015 National Phys Database B.1; B.3
e-view	Cost of consult - GP BC	2014-15	42.6
e-view	Numer of consults - Specialist BC	2014-15	4697863	CIHI 2014-2015 National Phys Database B.1; B.3
e-view	Cost of consult - specialist BC	2014-15	101.84
e-view	Cost per consult - GP CANADA	2014-15	45.43	CIHI 2014-2015 National Phys Database B.1; B.3
e-view	Number of consults - GP CANADA	2014-15	118657008	CIHI 2014-2015 National Phys Database B.1; B.3
e-view	Number of consults - Specialist - Canada	2014-15	45221761	CIHI - National Physician Database. Utilization. (Table B.1).
e-view	Number of consults - GP - ON	2014-15	46668490	CIHI 2014-2015 National Phys Database B.1; B.3
e-view	Number of consults - Specialist - ON	2014-15	19495963	CIHI 2014-2015 National Phys Database B.1; B.3
e-view	Number of consults - GP - NS	2014-15	3380600	CIHI 2014-2015 National Phys Database B.1; B.3
e-view	Number of consults - Specialist - NS	2014-15	339264	CIHI 2014-2015 National Phys Database B.1; B.3
e-view	Number of consults - GP - SK	2014-15	3863022	CIHI 2014-2015 National Phys Database B.1; B.3
e-view	Number of consults - Specialist - SK	2014-15	819568	CIHI 2014-2015 National Phys Database B.1; B.3
e-view	Number of consults - GP - BC	2014-15	20813769	CIHI 2014-2015 National Phys Database B.1; B.3
e-view	Number of consults - Specialist - BC	2014-15	4697863	CIHI 2014-2015 National Phys Database B.1; B.3
e-view	Number of consults - GP - Canada	2014-15	118657008	CIHI 2014-2015 National Phys Database B.1; B.3
e-view	Number of consults - GP - Canada	2014-15	118657008	CIHI 2014-2015 National Phys Database B.1; B.3
e-view	Cost per consult - GP - Canada	2014-15	45.43	CIHI 2014-2015 National Phys Database B.1; B.3
e-view	Cost per pediatric consult - Canada	2014-15	73.7	CIHI 2014-2015 National Phys Database B.1; B.4
e-view	Cost per pediatric consult - Ontario	2014-15	59.67	CIHI 2014-2015 National Phys Database B.1; B.5
e-view	Cost per pediatric consult - Quebec	2014-15	80.96	CIHI 2014-2015 National Phys Database B.1; B.6
e-view	Cost per pediatric consult - British Columbia	2014-15	132.43	CIHI 2014-2015 National Phys Database B.1; B.7
e-view	Cost per pediatric consult - Nova Scotia	2014-15	110.19	CIHI 2014-2015 National Phys Database B.1; B.8
e-view	Proportion of children in Canada with chronic condition	2014-15	0.005	Statistics Canada (2014, 2015): CANSIM table 105-0501; Health Fact Sheets (82-625-X)
e-view	Proportion of children in Canada with chronic condition	2014-15	0.106	Statistics Canada (2014, 2015): CANSIM table 105-0501; Health Fact Sheets (82-625-X)
e-view	Proportion of children in Canada with chronic condition	2014-15	0.001	Statistics Canada (2014, 2015): CANSIM table 105-0501; Health Fact Sheets (82-625-X)
e-view	Proportion of children in Canada with chronic condition	2014-15	0.052	Statistics Canada (2014, 2015): CANSIM table 105-0501; Health Fact Sheets (82-625-X)
e-view	Proportion of individuals with diabetes over 12	2014-15	0.051-0.071	Statistics Canada (2015) Health Fact Sheets (82-625-X)
e-view	Number of primary care services - British Columbia	2015	20813769	CIHI 2014-2015 National Phys Database B.1; B.8
e-view	Cost of primary care visits - Brisih Columbia	2015	43.98	CIHI 2014-2015 National Phys Database B.1; B.8
e-view	Salaries of professionals in study	Accessed 2017	51239 - 245162	Neuvoo. (Accessed Aug. 17, 2017). Mental Health Case Manager salary in Canada. Accessed online: https://neuvoo.ca/salary/?k=mental+health+case+manager&l=&f=&p=1&r=&duc=&v=&source=&sort=Date
e-view	Salary - MH Case Manager	2017	54583	Neuvoo. (Accessed Aug. 17, 2017). Mental Health Case Manager salary in Canada. Accessed online: https://neuvoo.ca/salary/?k=mental+health+case+manager&l=&f=&p=1&r=&duc=&v=&source=&sort=Date
e-view	Salary - RN	2017	66643	Neuvoo. (Accessed Aug. 17, 2017). Registered Nurse salary in Canada. Accessed online: https://neuvoo.ca/salary/?k=registered+nurse&l=&f=&p=1&r=&duc=&v=&source=&sort=Date
e-view	Salary - Ocupational Therapist	2017	64121	Neuvoo. (Accessed Aug. 17, 2017). Occupational Therapist salary in Canada. Accessed online: https://neuvoo.ca/salary/?k=occupational+therapist&l=&f=&p=1&r=&duc=&v=&source=&sort=Date
e-view	Salary - RSW	2017	79171	Neuvoo. (Accessed Aug. 17, 2017). Registered Social Worker salary in Canada. Accessed online: https://neuvoo.ca/salary/registered-social-worker/
e-view	Salary - Psychiatrist	2017	211932	Neuvoo. (Accessed Aug. 17, 2017). Psychiatrist salary in Canada. Accessed online: https://neuvoo.ca/salary/?k=psychiatrist&l=&f=&p=1&r=&duc=&v=&source=&sort=Date
e-view	Any selected disorder (mental or substance), life - Canada	2012	9124009	Statistics Canada. (2012). Table 105-1101: Mental Health Profile, Canadian Community Health Survey - Mental Health (CCHS), by age group and sex, Canada and provinces. Accessed online: http://www5.statcan.gc.ca/cansim/a26?lang=eng&id=1051101
e-view	Any selected disorder (mental or substance), life - Ontario	2012	3204029	Statistics Canada. (2012). Table 105-1101: Mental Health Profile, Canadian Community Health Survey - Mental Health (CCHS), by age group and sex, Canada and provinces. Accessed online: http://www5.statcan.gc.ca/cansim/a26?lang=eng&id=1051101
e-view	Any selected disorder (mental or substance), life - British Columbia	2012	1331242	Statistics Canada. (2012). Table 105-1101: Mental Health Profile, Canadian Community Health Survey - Mental Health (CCHS), by age group and sex, Canada and provinces. Accessed online: http://www5.statcan.gc.ca/cansim/a26?lang=eng&id=1051101
e-view	Number of consults - GP - Saskatchewan	2014-15	3863022	CIHI 2014-2015 National Phys Database B.1; B.3
e-view	Cost per consult - GP - Saskatchewan	2014-15	41.63	CIHI 2014-2015 National Phys Database B.1; B.3
e-view	Cost per consult - Specialist - Saskatchewan	2014-15	88.58	CIHI 2014-2015 National Phys Database B.1; B.3
e-rx	Number of mental health related visits	2014-15	1415450	CIHI 2014-2015 National Phys Database B.1; B.4
e-rx	Number of mental health related visits	2014-15	4561325	CIHI 2014-2015 National Phys Database B.1; B.5
e-rx	Psychiatry visits - Canada	2014-15	12444080	CIHI 2014-2015 National Phys Database B.1; B.6
e-rx	Cost per mental health related visit	2014-15	100.77	CIHI 2014-2015 National Phys Database B.1; B.7
e-rx	Cost per mental health related visit	2014-15	89.73	CIHI 2014-2015 National Phys Database B.1; B.8
e-rx	Psychiatry visits - Cost - Canada	2014-15	92.53	CIHI 2014-2015 National Phys Database B.1; B.9
e-rx	Any selected disorder (mental or substance), life - Canada	2012	9124009	Statistics Canada. (2012). Table 105-1101: Mental Health Profile, Canadian Community Health Survey - Mental Health (CCHS), by age group and sex, Canada and provinces. Accessed online: http://www5.statcan.gc.ca/cansim/a26?lang=eng&id=1051101
e-rx	Any selected disorder (mental or substance), life - Ontario	2012	3204029	Statistics Canada. (2012). Table 105-1101: Mental Health Profile, Canadian Community Health Survey - Mental Health (CCHS), by age group and sex, Canada and provinces. Accessed online: http://www5.statcan.gc.ca/cansim/a26?lang=eng&id=1051101
e-rx	Any selected disorder (mental or substance), life - British Columbia	2012	1331242	Statistics Canada. (2012). Table 105-1101: Mental Health Profile, Canadian Community Health Survey - Mental Health (CCHS), by age group and sex, Canada and provinces. Accessed online: http://www5.statcan.gc.ca/cansim/a26?lang=eng&id=1051101
e-rx	BC - Cost of a Standard Hospital Stay 2015/2016		6078	CIHI. (2016). CIHI - Cost of a Standard Hospital Stay (Dollars) https://yourhealthsystem.cihi.ca/hsp/inbrief?lang=en#!/indicators/015/cost-of-a-standard-hospital-stay/;mapC1;mapLevel2;trend(C1);/
e-rx	Canada - Cost of a Standard Hospital Stay 2015/2016	2015-16	6098	CIHI. (2016). CIHI - Formal Indicator Name: Cost per Weighted Case (CPWC). Your health system. Accessed online: https://yourhealthsystem.cihi.ca/hsp/inbrief?lang=en#!/indicators/015/cost-of-a-standard-hospital-stay/;mapC1;mapLevel2;trend(C1);/
e-rx	Proportion of pADES that are medication related	2016	0.25	CIHI. (2016). Measuring Patient Harm in Canadian Hospitals. Accessed online: https://secure.cihi.ca/free_products/cihi_cpsi_hospital_harm_en.pdf
e-visit	Psychiatry visits - Canada	2014-15	12444080	CIHI 2014-2015 National Phys Database B.1; B.3
e-visit	Number of mental health related visits		4561325	CIHI 2014-2015 National Phys Database B.1; B.4
e-visit	Any selected disorder (mental or substance), life - Canada	2012	9124009	Statistics Canada. (2012). Table 105-1101: Mental Health Profile, Canadian Community Health Survey - Mental Health (CCHS), by age group and sex, Canada and provinces. Accessed online: http://www5.statcan.gc.ca/cansim/a26?lang=eng&id=1051101
e-visit	Any selected disorder (mental or substance), life - Nova Scotia	2012	317002	Statistics Canada. (2012). Table 105-1101: Mental Health Profile, Canadian Community Health Survey - Mental Health (CCHS), by age group and sex, Canada and provinces. Accessed online: http://www5.statcan.gc.ca/cansim/a26?lang=eng&id=1051101
e-visit	Any selected disorder (mental or substance), life - Quebec	2012	2044387	Statistics Canada. (2012). Table 105-1101: Mental Health Profile, Canadian Community Health Survey - Mental Health (CCHS), by age group and sex, Canada and provinces. Accessed online: http://www5.statcan.gc.ca/cansim/a26?lang=eng&id=1051101
e-visit	Any selected disorder (mental or substance), life - Saskatchewan	2012	334449	Statistics Canada. (2012). Table 105-1101: Mental Health Profile, Canadian Community Health Survey - Mental Health (CCHS), by age group and sex, Canada and provinces. Accessed online: http://www5.statcan.gc.ca/cansim/a26?lang=eng&id=1051101
e-visit	Any selected disorder (mental or substance), life - British Columbia	2012	1331242	Statistics Canada. (2012). Table 105-1101: Mental Health Profile, Canadian Community Health Survey - Mental Health (CCHS), by age group and sex, Canada and provinces. Accessed online: http://www5.statcan.gc.ca/cansim/a26?lang=eng&id=1051101
e-visit	Count reporting mental health		377039	Statistics Canada. (2012). Table 105-1101: Mental Health Profile, Canadian Community Health Survey - Mental Health (CCHS), by age group and sex, Canada and provinces. Accessed online: http://www5.statcan.gc.ca/cansim/a26?lang=eng&id=1051102
e-visit	Cost per bed-day by hospital level - Tertiary	2003	361	World Health Organization. (2003). Estimates of Unit Costs for Patient Services for Canada. Accessed online: http://www.who.int/choice/country/can/cost/en/
e-visit	Average cost of MH-related outpatient visit to ED	2015	13924	CIHI. (2015). CIHI Patient Cost Estimator.
e-visit	Average cost of MH-related outpatient visit to ED	2015	9576	CIHI. (2015). CIHI Patient Cost Estimator.
virtual visit	Number of long-term care beds in Canada	2014	143000	CIHI. (n.d.). Health Spending - Nursing Homes. Accessed online: https://secure.cihi.ca/free_products/infosheet_Residential_LTC_Financial_EN.pdf
virtual visit	Number of bed days of average LOS in British Columbia	2014-15	2.7	Canadian Institute for Health Information. (2014-2015). National Ambulatory Care Reporting System.
virtual visit	Number of bed days of average LOS in Canada	2014-15	2.5	Canadian Institute for Health Information. (2014-2015). National Ambulatory Care Reporting System.
virtual visit	Number of bed days of average LOS in Ontario	2014-15	2.5	Canadian Institute for Health Information. (2014-2015). National Ambulatory Care Reporting System.
virtual visit	Number of bed days 90th percentile in British Columbia	2014-15	8.2	Canadian Institute for Health Information. (2014-2015). National Ambulatory Care Reporting System.
virtual visit	Number of bed days 90th percentile in Canada	2014-15	7.6	Canadian Institute for Health Information. (2014-2015). National Ambulatory Care Reporting System.
virtual visit	Number of bed days 90th percentile in Ontario	2014-15	7.6	Canadian Institute for Health Information. (2014-2015). National Ambulatory Care Reporting System.
virtual visit	Average cost of a typical inpatient stay	2014-15	6098	CIHI. (2016). CIHI - Cost of a Standard Hospital Stay (Dollars) https://yourhealthsystem.cihi.ca/hsp/inbrief?lang=en#!/indicators/015/cost-of-a-standard-hospital-stay/;mapC1;mapLevel2;trend(C1);/
virtual visit	Canada - Cost of a Standard Hospital Stay	2015-16	6098	CIHI. (2016). CIHI - Formal Indicator Name: Cost per Weighted Case (CPWC). Your health system. Accessed online: https://yourhealthsystem.cihi.ca/hsp/inbrief?lang=en#!/indicators/015/cost-of-a-standard-hospital-stay/;mapC1;mapLevel2;trend(C1);/
virtual visit	Visits per 1000 in Canada/BC (ED visits/Admissions)	2015	311	Calculations using: NACRS Emergency Department Visits and Length of Stay by Province/Territory, 2014–2015 Table 5
virtual visit	Visits per 1000 in Canada/BC (ED visits/Admissions)	2015	292.2	Calculations using: NACRS Emergency Department Visits and Length of Stay by Province/Territory, 2014–2015 Table 5
virtual visit	Visits per 1000 in Canada/BC (ED visits/Admissions)	2015	42.1	Calculations using: NACRS Emergency Department Visits and Length of Stay by Province/Territory, 2014–2015 Table 5
virtual visit	Visits per 1000 in Canada/BC (ED visits/Admissions)	2015	29.9	Calculations using: NACRS Emergency Department Visits and Length of Stay by Province/Territory, 2014–2015 Table 5
virtual visit	Costs per ED visit/admission (min)	2015	166	Calculations using: NACRS Emergency Department Visits and Length of Stay by Province/Territory, 2014–2015 Table 5
virtual visit	Cost per ED visit/admission (max)	2015	361	Calculations using: NACRS Emergency Department Visits and Length of Stay by Province/Territory, 2014–2015 Table 5
