# Supplementary material for: Valuing Citizen Access to Digital Health Services: Applied Value-Based Outcomes in the Canadian Context and Tools for Modernizing Health Systems
Source: J Med Internet Res. 2019 Jun 6;21(6):e12277. doi: 10.2196/12277 (PMC6592482; doi:10.2196/12277)
Supplement: Multimedia Appendix 9 [file jmir_v21i6e12277_app9.xlsx]

## Sheet: Sheet1
Descriptive				Solution Use - actual - Canada		Solution use - projections			Multipliers				Population	Individual savings - actual - Canada		Population savings - actual - Canada		Individual savings - projections			Population savings - projections - Canada
Domain	Solution	Care setting	Resources saved/generated	Minimum	Maximum	Low	Moderate	High	Avoided visit	Saved resources	Mean resource value saved	Population (those with access to PC or who filled a prescription)	Canada	Minimum	Maximum	Minimum	Maximum	Low	Moderate	High	Low	Moderate	High
Productivity	e-visit	Primary care	Travel cost	0.05	0.08	0.25	0.35	0.5	0.57	0.8	19	0.86	3.3298e+07	0.372552	0.596083	1.24052e+07	1.98484e+07	1.86276	2.60786	3.72552	6.20262e+07	8.68367e+07	1.24052e+08
Productivity	e-visit	Primary care	Caregiving cost	0.05	0.08	0.25	0.35	0.5	0.57	0.39	33	0.86	3.3298e+07	0.315444	0.50471	1.05037e+07	1.68058e+07	1.57722	2.20811	3.15444	5.25183e+07	7.35256e+07	1.05037e+08
Productivity	e-visit	Mental health	Travel time	0.05	0.08	0.25	0.35	0.5	0.57	0.98	4	0.86	9124009	0.0960792	0.153727	876627	1.4026e+06	0.480396	0.672554	0.960792	4.38314e+06	6.13639e+06	8.76627e+06
Productivity	e-visit	Mental health	Travel cost	0.05	0.08	0.25	0.35	0.5	0.57	0.8	15	0.86	9124009	0.29412	0.470592	2.68355e+06	4.29369e+06	1.4706	2.05884	2.9412	1.34178e+07	1.87849e+07	2.68355e+07
Productivity	e-view	Primary care	Travel cost	0.074	0.08	0.25	0.35	0.5	0.339	0.791	15.23	0.74	3.3298e+07	0.223635	0.241767	7.4466e+06	8.05038e+06	0.755523	1.05773	1.51105	2.51574e+07	3.52204e+07	5.03149e+07
Productivity	e-view	Primary care	Caregiving cost	0.074	0.08	0.25	0.35	0.5	0.339	0.186	30	0.74	3.3298e+07	0.103585	0.111984	3.44918e+06	3.72884e+06	0.34995	0.48993	0.699899	1.16526e+07	1.63137e+07	2.33053e+07
Productivity	e-view	Primary care	Travel time	0.074	0.08	0.25	0.35	0.5	0.339	0.977	13	0.74	3.3298e+07	0.235777	0.254894	7.8509e+06	8.48746e+06	0.796543	1.11516	1.59309	2.65233e+07	3.71326e+07	5.30466e+07
Productivity	e-view	Primary care	Time off work	0.074	0.08	0.25	0.35	0.5	0.339	0.3	64	0.74	3.3298e+07	0.356422	0.385321	1.18681e+07	1.28304e+07	1.20413	1.68578	2.40826	4.00951e+07	5.61331e+07	8.01902e+07
Productivity	e-view	Primary care	Time arranging caregiving	0.074	0.08	0.25	0.35	0.5	0.339	0.372	6.56	0.74	3.3298e+07	0.0453012	0.0489743	1.50844e+06	1.63075e+06	0.153045	0.214263	0.306089	5.09609e+06	7.13452e+06	1.01922e+07
Productivity	e-view	Mental health	Travel cost	0.074	0.08	0.25	0.35	0.5	0.339	0.791	15	0.74	9124009	0.220258	0.238116	2.00963e+06	2.17258e+06	0.744113	1.04176	1.48823	6.7893e+06	9.50502e+06	1.35786e+07
Productivity	e-view	Mental health	Travel time	0.074	0.08	0.25	0.35	0.5	0.339	0.977	12	0.74	9124009	0.21764	0.235287	1.98575e+06	2.14676e+06	0.735271	1.02938	1.47054	6.70862e+06	9.39206e+06	1.34172e+07
Productivity	e-rx	Primary care	Caregiving cost	0.1	0.12	0.25	0.35	0.5	0.6129	0.211	11	0.78	3.3298e+07	0.110958	0.13315	3.69469e+06	4.43363e+06	0.277395	0.388354	0.554791	9.23672e+06	1.29314e+07	1.84734e+07
Productivity	e-rx	Primary care	Time arranging caregiving	0.1	0.12	0.25	0.35	0.5	0.6129	0.211	12	0.78	3.3298e+07	0.121045	0.145254	4.03057e+06	4.83668e+06	0.302613	0.423659	0.605226	1.00764e+07	1.4107e+07	2.01528e+07
Productivity	e-rx	Primary care	Time off work	0.1	0.12	0.25	0.35	0.5	0.6129	0.3	14	0.78	3.3298e+07	0.200786	0.240943	6.68578e+06	8.02294e+06	0.501965	0.702751	1.00393	1.67144e+07	2.34002e+07	3.34289e+07
Productivity	e-rx	Primary care	Travel cost	0.1	0.12	0.25	0.35	0.5	0.6129	1	8.18	0.78	3.3298e+07	0.391055	0.469266	1.30214e+07	1.56256e+07	0.977637	1.36869	1.95527	3.25534e+07	4.55747e+07	6.51068e+07
Productivity	e-rx	Primary care	Travel time	0.1	0.12	0.25	0.35	0.5	0.6129	0.947	4.28	0.78	3.3298e+07	0.193766	0.232519	6.45203e+06	7.74244e+06	0.484415	0.678182	0.968831	1.61301e+07	2.25821e+07	3.22602e+07
Productivity	e-rx	Mental health	Travel time	0.1	0.12	0.25	0.35	0.5	0.6129	0.947	4	0.78	9124009	0.18109	0.217308	1.65227e+06	1.98272e+06	0.452725	0.633815	0.905449	4.13066e+06	5.78293e+06	8.26133e+06
Productivity	e-rx	Mental health	Travel cost	0.1	0.12	0.25	0.35	0.5	0.6129	1	15	0.78	9124009	0.717093	0.860512	6.54276e+06	7.85132e+06	1.79273	2.50983	3.58547	1.63569e+07	2.28997e+07	3.27138e+07
Productivity	virtual visit	Primary care	Travel time	0.032	0.04	0.25	0.35	0.5	0.57	0.98	12	0.86	3.3298e+07	0.184472	0.23059	6.14256e+06	7.6782e+06	1.44119	2.01766	2.88238	4.79887e+07	6.71842e+07	9.59774e+07
Productivity	virtual visit	Primary care	Time off work	0.032	0.04	0.25	0.35	0.5	0.57	0.4	6	0.86	3.3298e+07	0.0376474	0.0470592	1.25358e+06	1.56698e+06	0.29412	0.411768	0.58824	9.79362e+06	1.37111e+07	1.95872e+07
Productivity	virtual visit	Primary care	Caregiving cost	0.032	0.04	0.25	0.35	0.5	0.57	0.39	33	0.86	3.3298e+07	0.201884	0.252355	6.72234e+06	8.40292e+06	1.57722	2.20811	3.15444	5.25183e+07	7.35256e+07	1.05037e+08
															e-View (Total)	3.61187e+07	3.90472e+07	4.73857	6.634	e-View (Total)	1.22022e+08	1.70831e+08	2.44045e+08
															e-Visit (total)	2.64691e+07	4.23505e+07	5.39097	7.54736	e-Visit (total)	1.32345e+08	1.85284e+08	2.64691e+08
															Virtual Visit (Total)	1.41185e+07	1.76481e+07	3.31253	4.63754	Virtual Visit (Total)	1.10301e+08	1.54421e+08	2.20601e+08
															e-Rx Renew (Total)	4.20795e+07	5.04953e+07	4.78948	6.70528	e-Rx Renew	1.05199e+08	1.47278e+08	2.10397e+08
															Total	1.18786e+08	1.49541e+08	18.2316	25.5242		4.69867e+08	6.57814e+08	9.39734e+08
															Primary care
															e-View	3.21233e+07	3.47279e+07	3.25919	4.56286	6.51838	1.08525e+08	1.51934e+08	2.17049e+08
															e-Visit	2.29089e+07	3.66542e+07	3.43998	4.81597	6.87996	1.14545e+08	1.60362e+08	2.29089e+08
															Virtual Visit	1.41185e+07	1.76481e+07	3.31253	4.63754	6.62505	1.10301e+08	1.54421e+08	2.20601e+08
															e-Rx Renew	3.38844e+07	4.06613e+07	2.54403	3.56164	5.08805	8.47111e+07	1.18595e+08	1.69422e+08
															Mental health care
															e-View	3.99538e+06	4.31933e+06	1.47938	2.07114	2.95877	1.34979e+07	1.88971e+07	2.69958e+07
															e-Visit	3.56018e+06	5.69629e+06	1.951	2.73139	3.90199	1.78009e+07	2.49213e+07	3.56018e+07
															Virtual Visit	-	-	-	-	-	-	-	-
															e-Rx Renew	8.19503e+06	9.83403e+06	2.24546	3.14364	4.49091	2.04876e+07	2.86826e+07	4.09751e+07
