# Supplementary material for: Valuing Citizen Access to Digital Health Services: Applied Value-Based Outcomes in the Canadian Context and Tools for Modernizing Health Systems
Source: J Med Internet Res. 2019 Jun 6;21(6):e12277. doi: 10.2196/12277 (PMC6592482; doi:10.2196/12277)
Supplement: Multimedia Appendix 10 [file jmir_v21i6e12277_app10.xlsx]

## Sheet: Sheet1
						ACTUAL		PROJECTED
Domain	Solution	Mode of action	Care setting	Can/Have Min	Can/Have Max	Canada - CPI Adjusted		Can/Have 25%		Can/Have 35%		Can/Have 50%
Productivity	e-views	Avoided phone calls	Primary care	0.074	0.08	7.82492e+06	8.45937e+06	2.64355e+07		3.70098e+07		5.28711e+07
						7.82492e+06	8.45937e+06		2.64355e+07		3.70098e+07		5.28711e+07
Productivity	e-views	Avoided visits to PCP	Children's hospital	0.074	0.08	858405	928005	2.90002e+06		4.06002e+06		5.80003e+06
Productivity	e-views	Time saved	Hospital	0.074	0.08	55045	143961	185963	449878	260348	629829	371925	899756
Productivity	e-views	Avoided visits to PCP	Primary care	0.074	0.08	1.82983e+07	2.49877e+07	6.18185e+07	7.80865e+07	8.65459e+07	1.09321e+08	1.23637e+08	1.56173e+08
Productivity	e-views	Time saved - requests for information (yearly)	Mental health	0.05	0.08	275539	4.2794e+06	344424	5.34925e+06	371978	5.77718e+06	413309	6.41909e+06
Productivity	e-views	Avoided visits to PCP	Primary care	0.05	0.08	5.3334e+07	5.76584e+07	1.80182e+08		2.52255e+08		3.60365e+08
						7.28212e+07	8.79974e+07	2.45431e+08	2.66968e+08	3.43494e+08	3.72043e+08	4.90587e+08	5.29657e+08
						8.06462e+07	9.64568e+07	2.71867e+08	2.93404e+08	3.80503e+08	4.09053e+08	5.43458e+08	5.82528e+08
Productivity	e-rx	Avoided visits	Mental Health	0.1214	0.17	1.57913e+07	1.77652e+07	4.93479e+07		6.9087e+07		9.86958e+07
Quality	e-rx	Medical error avoided	Hospital	0.08	0.09	2.33617e+06	2.62819e+06	7.30053e+06		1.02207e+07		1.46011e+07
						1.81275e+07	2.03934e+07		5.66484e+07		7.93078e+07		1.13297e+08
Productivity	e-visit	Avoided in-person visit to outpatient	Mental health	0.05	0.08	2.39643e+06	9.129e+06	2.92107e+06	1.11276e+07	3.15475e+06	1.20178e+07	3.50528e+06	1.33531e+07
Productivity	e-visit	Avoided visit to psychiatric ED visit	Mental health	0.05	0.08	3.30664e+06	5.68741e+06	1.61222e+07		2.2571e+07		3.22443e+07
						5.70306e+06	1.48164e+07	1.90432e+07	2.72497e+07	2.57258e+07	3.45888e+07	3.57496e+07	4.55974e+07
Productivity	Virtual Visit	Avoided ED visit	BC Virtual Visits	0.032	0.04	1.81208e+06	2.26511e+06	1.39753e+07		1.95654e+07		2.79505e+07
Access	Virtual Visit	Reduction in cost per patient per annum of CHS vs. in-home PC	VA Group	0.0003	0.0007	123661	1.91863e+06	9.32172e+07	6.19835e+08	1.30504e+08	8.67769e+08	1.86434e+08	1.23967e+09
Access	Virtual Visit	Reduction in cost per patient per annum of CHS vs.direct cost of institutional LTC	VA Group	0.0003	0.0007	882302	5.43458e+06	6.65087e+08	4.09664e+09	9.31122e+08	5.73529e+09	1.33017e+09	8.19327e+09
Access	Virtual Visit	% reduction in numbers of bed-days of care	VA Group	0.032	0.04	1.46158e+07	1.82697e+07	4.0764e+07		5.70696e+07		8.1528e+07
Access	Virtual Visit	ED visits reduced by (21-26%)	KP Group	0.032	0.04	4.29186e+06	1.65083e+07	5.10936e+07	1.37569e+08	7.15311e+07	1.92596e+08	1.02187e+08	2.75138e+08
Access	Virtual Visit	Hospital admissions reduced by (38-46%)	KP Group	0.032	0.04	5.27965e+06	9.13023e+06	6.2853e+07	7.60852e+07	8.79942e+07	1.06519e+08	1.25706e+08	1.5217e+08
						2.70053e+07	5.35265e+07	9.2699e+08	4.98486e+09	1.29779e+09	6.97881e+09	1.85398e+09	9.96973e+09
						1.06289e+08	1.33932e+08	3.61534e+08	3.91277e+08	5.05102e+08	5.42515e+08	7.20455e+08	7.69372e+08
						1.31482e+08	1.85193e+08	1.27455e+09	5.36217e+09	1.78332e+09	7.50176e+09	2.54649e+09	1.07112e+10
