# Supplementary material for: Valuing Citizen Access to Digital Health Services: Applied Value-Based Outcomes in the Canadian Context and Tools for Modernizing Health Systems
Source: J Med Internet Res. 2019 Jun 6;21(6):e12277. doi: 10.2196/12277 (PMC6592482; doi:10.2196/12277)
Supplement: Multimedia Appendix 11 [file jmir_v21i6e12277_app11.xlsx]

## Sheet: Sheet1
Domain	Solution	Mode of action	Care setting	Can/Have Min	Can/Have Max	Benefits (Min)	Benefits (Max)
Access/Quality	e-visits	Improved health outcome	Hospital	0.08	0.09	1.05066e+08	1.12946e+08
Access/Quality	e-visits	Improved health outcome	Hospital	0.08	0.09	4.47072e+08	5.5884e+08
Quality	e-visits	Improved life satisfaction	Mental healthcare	0.03	0.04
Quality	Virtual Visit	Increased medication adherence	Mental healthcare	0.03	0.04	1.16198e+08	1.79276e+08
Access/Quality	e-rx	Improved health outcome	Hospital	0.1	0.12
Access/Quality	e-rx	Improved health outcome	Hospital	0.1	0.12	127002400	182883456
Quality	e-rx	Increased medication adherence	Hospital	0.1	0.12
Quality	e-rx	Increased medication adherence	Hospital	0.1	0.12
						7.95339e+08	1.03395e+09
